# Supplementary material for: Long Non-coding RNA MEG3 Activated by Vitamin D Suppresses Glycolysis in Colorectal Cancer via Promoting c-Myc Degradation
Source: Front Oncol. 2020 Mar 11;10:274. doi: 10.3389/fonc.2020.00274 (PMC7078156; doi:10.3389/fonc.2020.00274)
Supplement: Supplementary file 1 [file Table_1.XLSX]

## Sheet: Sheet1
Table S1: Specific primers used for realtime-PCR
Genes	Primers	Sequences (5'-3')
MEG3	F	CTGCCCATCTACACCTCACG
	R	CTCTCCGCCGTCTGCGCTAGGGGCT
VDR	F	GTGGACATCGGCATGATGAAG
	R	GGTCGTAGGTCTTATGGTGGG
c-MYC	F	GGCTCCTGGCAAAAGGTCA
	R	CTGCGTAGTTGTGCTGATGT
HK2	F	TTGACCAGGAGATTGACATGGG
	R	CAACCGCATCAGGACCTCA
LDHA	F	ATGGCAACTCTAAAGGATCAGC
	R	CCAACCCCAACAACTGTAATCT
PKM2	F	ATAACGCCTACATGGAAAAGTGT
	R	TAAGCCCATCATCCACGTAGA
ACTIN	F	TCATGAAGTGTGACGTGGACAT
	R	CTCAGGAGGAGCAATGATCTTG
GAPDH	F	GGAGCGAGATCCCTCCAAAAT
	R	GGCTGTTGTCATACTTCTCATGG
